# Supplementary material for: Shape–Preserved CoFeNi–MOF/NF Exhibiting Superior Performance for Overall Water Splitting across Alkaline and Neutral Conditions
Source: Materials (Basel). 2024 May 7;17(10):2195. doi: 10.3390/ma17102195 (PMC11123414; doi:10.3390/ma17102195)
Supplement: Supplementary file 1 [file materials-17-02195-s001.zip]

Archive with 1 entries (1 files):
- materials-2957407-supplementary.pdf
